# Supplementary material for: Exploring the determination of the standard rate constant in electrochemical metal deposition: theory and experiment
Source: Chem Sci. 2025 Oct 8;16(45):21562–72. doi: 10.1039/d5sc05636e (PMC12529109; doi:10.1039/d5sc05636e)
Supplement: SC-016-D5SC05636E-s001 [file SC-016-D5SC05636E-s001.txt]

File Name : figure s1.tif

Caption : figure s1

File Name : figure s2a.tif

Caption : figure s2a

File Name : figure s2b.tif

Caption : figure s2b

File Name : figure s3a.tif

Caption : figure s3a

File Name : figure s3b.tif

Caption : figure s3b

File Name : figure s4a.tif

Caption : figure s4a

File Name : figure s4b.tif

Caption : figure s4b
